# Supplementary material for: Effects of Acupuncture-Related Therapies in the Rehabilitation of Patients with Post-Stroke Aphasia—A Network Meta-Analysis of Randomized Controlled Trials
Source: Brain Sci. 2022 Sep 23;12(10):1282. doi: 10.3390/brainsci12101282 (PMC9599621; doi:10.3390/brainsci12101282)
Supplement: Supplementary file 1 [file brainsci-12-01282-s001.zip]

Archive with 2 entries (2 files):
- PRISMA NMA checklist.pdf
- Supplementary materials.pdf
